# Supplementary material for: In Vitro Evaluation of the Safety and Efficacy of Cibisatamab Using Adult Stem Cell-Derived Organoids and Colorectal Cancer Spheroids
Source: Cancers (Basel). 2025 Jan 17;17(2):291. doi: 10.3390/cancers17020291 (PMC11763756; doi:10.3390/cancers17020291)
Supplement: Supplementary file 1 [file cancers-17-00291-s001.zip]

Archive with 1 entries (1 files):
- cancers-3371752-supplementary.pdf
